# Supplementary material for: Non-Antibiotic Compounds Synergistically Kill Chronic Wound-Associated Bacteria and Disrupt Their Biofilms
Source: Pharmaceutics. 2023 May 31;15(6):1633. doi: 10.3390/pharmaceutics15061633 (PMC10302581; doi:10.3390/pharmaceutics15061633)
Supplement: Supplementary file 1 [file pharmaceutics-15-01633-s001.zip]

Archive with 1 entries (1 files):
- pharmaceutics-2393971-supplementary.pdf
